# Supplementary material for: Online and Offline Behavior Change Techniques to Promote a Healthy Lifestyle: A Qualitative Study
Source: Int J Environ Res Public Health. 2022 Jan 4;19(1):521. doi: 10.3390/ijerph19010521 (PMC8744993; doi:10.3390/ijerph19010521)
Supplement: Supplementary file 1 [file ijerph-19-00521-s001.zip]

Archive with 3 entries (3 files):
- File S1_COREQ .pdf
- File S2_Interview Guide.pdf
- File S3_Analysis.pdf
